# Supplementary material for: How well do clinical prediction rules perform in identifying serious infections in acutely ill children across an international network of ambulatory care datasets?
Source: BMC Med. 2013 Jan 15;11:10. doi: 10.1186/1741-7015-11-10 (PMC3566974; doi:10.1186/1741-7015-11-10)
Supplement: Additional file 2 — variables and proxies used for validation of clinical prediction rules. N = Number of children in dataset; % n/N = Percentage of cases (n) out of all children (N) used for the external validation analysis; green font indicate original variable, red font,variable not recorded, blue font, proxy variable. aDerivation study (italic). b'Clinical sick impression' used as proxy for 'physician's gut feeling that something is wrong', c'Respiratory distress' used as proxy for 'dyspnoea'. d'Chest flaring' used as proxy for 'dyspnoea'. e'Meningeal irritation' used as proxy for 'nuchal rigidity'. f'Unconsciousness' used as proxy for 'coma'. [file 1741-7015-11-10-S2.XLS]

## Sheet: Sheet1
Additional file 2 variables and proxies used for CPR validation
	Clinical Prediction Rule		used for validation	prevalence	N children		variables	prevalence (95% CI)	% n/N	variables used (original or proxy)
All serious infections
	Yale Observation Scale (cutoff > 10)									Quality of Cry	Reaction to parent stimulation	State Variation	Colour	Hydration	Response to social overtures
		Van den Bruel et al. [7]	No (no proxies or variables recorded)	Low	3981				-	-	-	-	-	-	-
		Monteny et al.[22]	Yes	Low	506		Yale_cry; Yale_response; Yale_state; Yale_colour; Yale_hydration; Yale_social	3.3 (1.9-5.33)	0.953	+	+	+	+	+	+
		Brent et al.[23]	Yes	Intermediate	2777		Yale_response; Yale_state; Yale_colour; Yale_hydration; Yale_social	13 (12-14.8)	0.996	+	-	+	+	+	+
		Roukema et al.[24]	No (no proxies or variables recorded)	Intermediate	1750				-	-	-	-	-	-	-
		Bleeker et al.[25]	No (no proxies or variables recorded)	High	595				-	-	-	-	-	-	-
		Thompson et al.[18]	Yes	High	700		Yale_response; Yale_state; Yale_colour; Yale_hydration; Yale_respiratory; Yale_activity	43 (39-47.2)	0.947	+	+	+	+	+	+
		Oostenbrink et al.[26]	No (no proxies or variables recorded)	High	593				-	-	-	-	-	-	-
	5-stage Decision Tree									Something is wrong		Dyspnoea	Temperature	Diarrhoea	Age
		Van den Bruel et al.a [7]	No (derivation dataset)	Low	3981		pe_something_is_ wrong; pe_dyspnoea; temperature; anamn_diarrhoea; age	0.78 (0.53-1.1)	-	+		+	+	+	+
		Monteny et al.[22]	Yes	Low	506		clinical_impression; pe_dyspnoea or pc_dyspnoea; temperature; pe_diarrhoea or pc_diarrhoea; age	1 (0.34-2.42)	1	+b		+	+	+	+
		Brent et al.[23]	Yes	Intermediate	2777		patient_status; respiratory_distress; temperature; pc_diarrhoea_vomitting; age	19 (17-21.5)	0.995	+b		+c	+	+	+
		Roukema et al.[24]	Yes	Intermediate	1750		howill_physician; pe_flairing or pc_flairing; temperature; diarrhoea; age	6.6 (5.3-8.15)	1	+b		+d	+	+	+
		Bleeker et al.[25]	Yes	High	595		pe_clinical_impression; pe_respiratory_distress; temperature; age	23 (20-26.4)	1	+b		+c	+	-	+
		Thompson et al.[18]	Yes	High	700		toxic_appearance_nurse; pc_breathing_difficulty; temperature; pc_diarrhoea; age	11 (8.9-13.7)	1	+b		+	+	+	+
		Oostenbrink et al.[26]	No (2 variables not recorded)	High	593				-	+b		-	+	-	+
	Clinical Diagnostic Model (Craig et al.)									26 items (clinical signs and symptoms)
		Van den Bruel et al. [7]	No (11 variables not recorded)	Low	3981		pe_something_is_ wrong; pe_dyspnoea; temperature; anamn_diarrhoea; age	0.78 (0.53-1.1)	-	15/26
		Monteny et al.[22]	No (8 variables not recorded)	Low	506		clinical_impression; pe_dyspnoea or pc_dyspnoea; temperature; pe_diarrhoea or pc_diarrhoea; age	1 (0.34-2.42)	-	18/26
		Brent et al.[23]	No (9 variables not recorded)	Intermediate	2777		patient_status; respiratory_distress; temperature; pc_diarrhoea_vomitting; age	19 (17-21.5)	-	17/26
		Roukema et al.[24]	No (16 variables not recorded)	Intermediate	1750		howill_physician; pe_flairing or pc_flairing; temperature; diarrhoea; age	6.6 (5.3-8.15)	-	10/26
		Bleeker et al.[25]	No (18 variables not recorded)	High	595		pe_clinical_impression; pe_respiratory_distress; temperature; age	23 (20-26.4)	-	8/26
		Thompson et al.[18]	No (13 variables not recorded)	High	700		toxic_appearance_nurse; pc_breathing_difficulty; temperature; pc_diarrhoea; age	11 (8.9-13.7)	-	13/26
		Oostenbrink et al.[26]	No (16 variables not recorded)	High	593				-	10/26
Pneumonia
	Pneumonia Rule 1									Illness is different (parent)		Dyspnoea
		Van den Bruel et al.a [7]	No (derivation dataset)	Low	3981		Child_seriously_ill?; pe_dyspnoea	0.4 (0.23-0.652)	-	+		+
		Monteny et al.[22]	No (1 variable not recorded)	Low	506		clinical_impression; pe_dyspnoea or pc_dyspnoea	5.9 (4-8.36)	-	-		+
		Brent et al.[23]	No (1 variable not recorded)	Intermediate	2777		patient_status; respiratory_distress	7.7 (6.7-8.94)	-	-		+c
		Roukema et al.[24]	No (1 variable not recorded)	Intermediate	1750		howill_physician; pe_flairing or pc_flairing	15 (12-18.8)	-	-		+d
		Bleeker et al.[25]	No (1 variable not recorded)	Intermediate	595		pe_clinical_impression; pe_respiratory_distress	9.1 (6.9-11.7)	-	-		+c
		Thompson et al.[18]	No (1 variable not recorded)	Intermediate	700		toxic_appearance_nurse; pc_breathing_difficulty	9.6 (7.5-12)	-	-		+
		Oostenbrink et al.[26]	No (2 variables not recorded)	High	593				-	-		-
	Pneumonia Rule 2									Something is wrong		Dyspnoea
		Van den Bruel et al.a [7]	No (derivation dataset)	Low	3981		Child_seriously_ill?; pe_dyspnoea	0.4 (0.23-0.652)	-	+		+
		Monteny et al.[22]	Yes	Low	506		clinical_impression; pe_dyspnoea or pc_dyspnoea	5.9 (4-8.36)	1	+b		+
		Brent et al.[23]	Yes	Intermediate	2777		patient_status; respiratory_distress	7.7 (6.7-8.94)	0.786	+b		+c
		Roukema et al.[24]	Yes	Intermediate	1750		howill_physician; pe_flairing or pc_flairing	15 (12-18.8)	0.961	+b		+d
		Bleeker et al.[25]	Yes	Intermediate	595		pe_clinical_impression; pe_respiratory_distress	9.1 (6.9-11.7)	1	+b		+c
		Thompson et al.[18]	Yes	Intermediate	700		toxic_appearance_nurse; pc_breathing_difficulty	9.6 (7.5-12)	1	+b		+
		Oostenbrink et al.[26]	No (1 variable not recorded)	High	593				-	+b		-
Meningitis
	Meningitis Rule 1									Petechiae		Nuchal rigidity		Coma
		Van den Bruel et al. [7]	Yes	Low	3981		pe_petechiae; pe.meningeal irritation; obs_unconscious	0.23 (0.1-0.429)	1	+		+e		+f
		Monteny et al.[22]	No (2 variables not recorded)	Low	506				-	+		-		-
		Thompson et al.[18]	Yes	Low	700		nonblanching_rash_nurse; neckstiff_nurse; unconscious_nurse	0.43 (0.088-1.25)	1	+		+		+f
		Roukema et al.[24]	No (2 variables not recorded)	Low	1750				-	-		+		-
		Bleeker et al.[25]	No (3 variables not recorded)	Low	595				-	-		-		-
		Brent et al.[23]	Yes	Low	2777		petechial_rash; AVPU_score=3: AVPU_score=4	1.4 (0.97-2.02)	0.782	+		-		+f
		Oostenbrink et al.[26]	Yes	High	593		pe_petechiae; pe_tripod_sign or pe_nuchal_rigidity or pe_meningeal_irritation	37 (33-41.3)	1	+		+e		+f
	Meningitis Rule 2									Any abnormal neurological findings				Sought care < 48 hrs
		Van den Bruel et al. [7]	No (1 variable not recorded)	Low	3981		pe_petechiae; pe.meningeal irritation; obs_unconscious	0.23 (0.1-0.429)	-	+				-
		Monteny et al.[22]	No (1 variable not recorded)	Low	506				-	+				-
		Thompson et al.[18]	No (1 variable not recorded)	Low	700		nonblanching_rash_nurse; neckstiff_nurse; unconscious_nurse	0.43 (0.088-1.25)	-	+				-
		Roukema et al.[24]	No (1 variable not recorded)	Low	1750				-	+				-
		Bleeker et al.[25]	No (2 variables not recorded)	Low	595				-	-				-
		Brent et al.[23]	No (1 variable not recorded)	Low	2777		petechial_rash; AVPU_score=3: AVPU_score=4	1.4 (0.97-2.02)	-	+				-
		Oostenbrink et al.[26]	No (1 variable not recorded)	High	593		pe_petechiae; pe_tripod_sign or pe_nuchal_rigidity or pe_meningeal_irritation	37 (33-41.3)	-	+				-
Dehydration from gastroenteritis
	Gastroenteritis rule									Dry mucous membranes		Poor peripheral circulation		Absent tears	Ill appearance
		Van den Bruel et al. [7]	No (2 variables not recorded)	Low	3981				-	-		+		-	+
		Monteny et al.[22]	No (2 variables not recorded)	Low	506		Yale_cry; Yale_response; Yale_state; Yale_colour; Yale_hydration; Yale_social	3.3 (1.9-5.33)	-	-		+		-	+
		Brent et al.[23]	No (2 variables not recorded)	Intermediate	2777		Yale_response; Yale_state; Yale_colour; Yale_hydration; Yale_social	13 (12-14.8)	-	-		+		-	+
		Roukema et al.[24]	No (2 variables not recorded)	Intermediate	1750				-	-		+		-	+
		Bleeker et al.[25]	No (2 variables not recorded)	High	595				-	-		+		-	+
		Thompson et al.[18]	No (2 variables not recorded)	High	700		Yale_response; Yale_state; Yale_colour; Yale_hydration; Yale_respiratory; Yale_activity	43 (39-47.2)	-	-		+		-	+
		Oostenbrink et al.[26]	No (2 variables not recorded)	High	593				-	-		+		-	+
