# Supplementary material for: How well do clinical prediction rules perform in identifying serious infections in acutely ill children across an international network of ambulatory care datasets?
Source: BMC Med. 2013 Jan 15;11:10. doi: 10.1186/1741-7015-11-10 (PMC3566974; doi:10.1186/1741-7015-11-10)
Supplement: Additional file 3 — Variables and proxies used for fever guidelines validation. N. number of children in dataset; % n/N. percentage of cases (n) out of all children (N) used for the external validation analysis; green font. original variable [file 1741-7015-11-10-S3.XLS]

## Sheet: Sheet1
Additional file 3 Variables and proxies used for Fever Guidelines validation
	Fever Guidelines		used for validation	prevalence	N children	% n/N	variables used (original or proxy)
All serious infections
	NICE ( any amber or red traffic light present)						Colour	Activity	Respiratory		Hydration		Other
		Van den Bruel et al.[7]	Yes	Low	3981	0.995	"cyanosis"	"does not smile anymore" "cries differently" "clinical sick impression" "appears drowsy" "decreased consciousness"	"tachypnoea" "decreased breathing sounds" "crepitations on lung auscultation"		"deshydration" "reduced peripheral circulation"		"petechiae" "meningeal irritation" "temperature and age"
		Monteny et al.[22]	Yes	Low	506	1	"pallor" "ashen"	"appears drowsy" "clinical sick impression" "cries continuously" "reduced alertness" "reaction to parents" "Yale social overtures" "reduced social interaction" Yale state variation"	"tachypnoea" "grunting" "nasal flaring"		"poor feeding" "reduced urinary output" "capillary refill time" "deshydration"		"temperature and age" "bulging fontanelle" "focal neurological signs" "neck stiffness" "non-blanching rash"
		Brent et al.[23]	Yes	Intermediate	2777	1	"colour"	"clinical sick impression" "response to social cues" "state variation"	"nasal flaring"; "grunting"; "tachypnoea"; "oxygen saturation"; "apnoea"; "use of accessory muscles of respiration"; "poor air entry"; "localised or generalised crackles"		"deshydration" "capillary refill time"		"petechial rash" "temperature and age"
		Roukema et al.[24]	Yes	Intermediate	1750	0.712	"colour"	"clinical sick impression"	"tachypnoea" "oxygen saturation" "chest indrawing"		"capillary refill time"		"age and temperature" "nuchal rigidity"
		Bleeker et al.[25]	Yes	High	595	0.993	"colour"	"clinical sick impression" "decreased consciousness" "cries continuously"	"dyspnoea" "crepitations on lung auscultation"		"reduced peripheral circulation" "poor feeding" "reduced urinary output"		"age and temperature" "duration of fever" "bulging fontanelle"
		Thompson et al.[18]	Yes	High	700	1	"NICE colour"	"NICE Activity"	"NICE Respiratory"		"NICE Hydration"		"NICE Other"
		Oostenbrink et al.[26]	Yes	High	593	1	"colour" "cyanosis"	"clinical sick impression" "decreased consciousness" "appears drowsy" "cries continuously"	"tachypnoea" "oxygen saturation" "chest indrawing"		"hydration" "capillary refill time"		"age and temperature"; "duration of fever"; "bulging fontanelle"; "focal neurological signs"; "nuchal rigidity"; "petechial rash"
	NHG alarm symptoms						Seriously ill	disturbed consciousness	persistent vomiting	petechiae	tachypnea or dyspnea	reduced peripheral circulation	pallor or ashen or blue	meningeal irritation
		Van den Bruel et al.[7]	Yes	Low	3981	1	"clinical sick impression"	"decreased consciousness" "appears drowsy"	-	"petechiae"	"tachypnoea" "dyspnoea"	"reduced peripheral circulation"	"cyanosis"	"meningeal irritation"
		Monteny et al.[22]	Yes	Low	506	1	"clinical sick impression"	"appears drowsy" "appears confused" "reduced alertness"	"persistent vomiting"	"non-blanching rash"	"tachypnoea" "dyspnoea"	"capillary refill time" "deshydration"	"pallor" "ashen"	"focal neurological signs" "neck stiffness"
		Brent et al.[23]	Yes	Intermediate	2777	1	"clinical sick impression"	"result of AVPU scale"	-	"petechial rash"	"tachypnoea" "dyspnoea" "apnoea"	"capillary refill time" "deshydration"	"colour"	-
		Roukema et al.[24]	Yes	Intermediate	1750	1	"clinical sick impression"	-	-	-	"tachypnoea" "chest indrawing"	"hydration" "capillary refill time"	"colour"	"nuchal rigidity"
		Bleeker et al.[25]	Yes	High	595	1	"clinical sick impression"	"decreased consciousness"	-	-	"dyspnoea"	"reduced peripheral circulation"	"colour"	-
		Thompson et al.[18]	Yes	High	700	1	"clinical sick impression"	"decreased consciousness" "appears drowsy" "appears confused"	-	"non-blanching rash"	"tachypnoea" "dyspnoea"	"capillary refill time" "deshydration"	"colour"	"neck stiffness"
		Oostenbrink et al.[26]	Yes	High	593	1	"clinical sick impression"	"decreased consciousness" "appears drowsy"	-	"petechial rash"	"tachypnoea"	"capillary refill time" "reduced peripheral circulation"	"colour" "cyanosis"	"focal neurological signs" "nuchal rigidity"
