# Supplementary material for: How well do clinical prediction rules perform in identifying serious infections in acutely ill children across an international network of ambulatory care datasets?
Source: BMC Med. 2013 Jan 15;11:10. doi: 10.1186/1741-7015-11-10 (PMC3566974; doi:10.1186/1741-7015-11-10)
Supplement: Additional file 4 — Sensitivity analyses. CI, confidence interval; underlined, 95% CIs not comparable. [file 1741-7015-11-10-S4.XLS]

## Sheet: Sheet1
Additional file 4 Sensitivity analyses
clinical prediction rule	conditions	% sensitivity (95% CI)	% specificity (95% CI)	Likelihoodratio (95% CI) positive negative		Area under the curve (95% CI)
Yale Observation Scale (cutoff > 10)
Monteny et al.[22]	all 6 items available	23.1 (5.04-53.8)	93.2 (90.5-95.3)	3.38 (1.19-9.64)	0.83 (0.61-1.11)	0.58 (0.46-0.70)
	5 items available (minus "reaction to parent stimulation")	15.4 (1.92-45.4)	94.0 (91.5-96.0)	2.58 (0.69-9.69)	0.90 (0.71-1.14)	0.55 (0.44-0.65)
	limited to age range 3 to 36 months	37.5 (8.52-75.5)	92.6 (89.2-95.1)	5.06 (1.91-13.3)	0.68 (0.39-1.16)	0.56 (0.47-0.83)
Brent et al.[23]	all 6 items available	-	-	-	-	-
	5 items available (minus "reaction to parent stimulation")	22.3 (15.9-29.9)	94.5 (93.6-95.3)	4.05 (2.88-5.69)	0.82 (0.75-0.90)	0.58 (0.55-0.62)
	limited to age range 3 to 36 months	24.6 (14.5-37.3)	93.8 (92.7-94.9)	3.06 (1.89-4.95)	0.82 (0.71-0.95)	0.58 (0.53-0.64)
Thompson et al.[18]	all 6 items available	19.5 (14.7-25.1)	88.6 (85.2-91.5)	1.71 (1.18-2.48)	0.91 (0.85-0.98)	0.54 (0.51-0.57)
	5 items available (minus "reaction to parent stimulation")	12.1 (8.31-21.8)	90.3 (84.9-92.8)	1.91 (1.16-3.13)	0.94 (0.89-0.99)	0.53 (0.51-0.55)
	limited to age range 3 to 36 months	20.8 (11.2-30.3)	85.3 (79.1-90.6)	1.42 (0.83-2.41)	0.93 (0.82-1.05)	0.57 (0.51-0.63)
5-stage decision tree
Van den Bruel et al.[7]	all 5 items available	90.3 (74.2-98.0)	85.3 (84.1-86.4)	6.13 (5.34-7.03)	0.11 (0.04-0.33)	0.88 (0.82-0.93)
	4 items available (minus "diarrhoea")	90.3 (74.2-98.0)	82.8 (81.9-85.6)	5.72 (5.21-6.32)	0.13 (0.04-0.38)	0.82 (0.77-0.88)
Monteny et al.[22]	all 5 items available	90.0 (68.3-98.8)	43.6 (39.2-48.2)	1.60 (1.35-1.88)	0.23 (0.06-0.86)	0.67 (0.60-0.74)
	4 items available (minus "diarrhoea")	90.0 (68.3-98.8)	40.6 (36.5-45.2)	1.43 (1.23-1.65)	0.31 (0.08-1.17)	0.61 (0.54-0.68)
Brent et al.[23]	all 5 items available	87.8 (81.5-92.6)	40.2 (38.3-42.1)	1.47 (1.37-1.57)	0.30 (0.20-0.47)	0.64 (0.61-0.67)
	4 items available (minus "diarrhoea")	91.3 (86.6-93.8)	38.4 (36.5-40.3)	1.52 (1.45-1.59)	0.23 (0.17-0.36)	0.67 (0.63-0.69)
Thompson et al.[18]	all 5 items available	23.0 (18.0-28.6)	86.3 (82.8-89.4)	1.68 (1.22-2.32)	0.89 (0.83-0.96)	0.55 (0.52-0.58)
	4 items available (minus "diarrhoea")	29.0 (22.9-35.5)	85.7 (82.3-88.7)	2.10 (1.56-2.83)	0.82 (0.74-0.90)	0.58 (0.54-0.61)
Bleeker et al.[25]	all 5 items available	-	-	-	-	-
	4 items available (minus "diarrhoea")	89.1 (82.6-93.7)	32.3 (28.0-36.8)	1.32 (1.21-1.43)	0.34 (0.21-0.56)	0.61 (0.57-0.64)
Roukema et al.[24]	all 5 items available	75.5 (69.2-81.0)	36.2 (33.8-38.7)	1.18 (1.09-1.29)	0.68 (0.53-0.86)	0.56 (0.53-0.59)
	4 items available (minus "diarrhoea")	79.2 (73.1-84.4)	34.0 (31.7-36.4)	1.12 (1.03-1.2)	0.72 (0.55-0.94)	0.54 (0.51-0.57)
Meningitis Rule 1
Van den Bruel et al.[7]	all 3 items available	33.3 (7.49-70.1)	99.1 (98.8-99.4)	38.9 (14.6-104)	0.67 (0.42-1.07)	0.66 (0.50-0.83)
	2 items available (minus "nuchal rigidity")	22.2 (2.81-60.0)	99.2 (98.9-99.5)	28.5 (7.98-102)	0.78 (0.55-1.11)	0.61 (0.46-0.75)
Brent et al.[23]	all 3 items available	-	-	-	-	-
	2 items available (minus "nuchal rigidity")	45.2 (27.3-64.0)	97.9 (97.3-98.4)	21.8 (13.7-34.8)	0.56 (0.41-0.77)	0.72 (0.63-0.81)
Thompson et al.[18]	all 3 items available	100 (29.2-100)	90.0 (87.5-92.1)	8.66 (5.63-13.3)	0.14 (0.01-1.86)	0.95 (0.94-0.96)
	2 items available (minus "nuchal rigidity")	66.7 (9.43-99.2)	92.1 (89.9-94.0)	8.45 (3.65-19.6)	0.36 (0.07-1.79)	0.79 (0.47-1.00)
Oostenbrink et al.[26]	all 3 items available	95.9 (92.4-98.1)	48.7 (43.5-53.9)	1.87 (1.69-2.07)	0.08 (0.04-0.16)	0.72 (0.69-0.75)
	2 items available (minus "nuchal rigidity")	53.4 (46.6-60.1)	91.1 (87.8-93.8)	6.02 (4.25-8.53)	0.51 (0.44-0.59)	0.72 (0.69-0.76)
NICE guidelines
Monteny et al.[22]	all ages	100 (83.2-100)	1.03 (0.34-2.38)	0.99 (0.92-1.06)	2.11 (0.12-36.9)	0.51 (0.50-0.51)
	limited to age range 0 to 5 years	100 (82.4-100)	1.08 (0.35-2.50)	0.99 (0.92-1.06)	2.11 (0.12-36.8)	0.51 (0.50-0.51)
Brent et al.[23]	all ages	97.3 (93.2-99.3)	26.7 (25.1-28.5)	1.33 (1.28-1.38)	0.10 (0.04-0.27)	0.65 (0.63-0.66)
	limited to age range 0 to 5 years	99.1 (95.4-100)	29.4 (26.4-32.6)	1.37 (1.32-1.43)	0.04 (0.00-0.41)	0.65 (0.63-0.66)
Thompson et al.[18]	all ages	87.1 (82.5-90.9)	28.7 (24.5-33.2)	1.22 (1.13-1.32)	0.45 (0.32-0.64)	0.58 (0.55-0.61)
	limited to age range 0 to 5 years	89.0 (83.3-93.2)	25.6 (20.7-30.9)	1.20 (1.10-1.30)	0.43 (0.27-0.69)	0.57 (0.54-0.61)
Oostenbrink et al.[26]	all ages	98.5 (96.1-99.6)	2.10 (0.85-4.28)	1.01 (0.98-1.03)	0.73 (0.22-2.47)	0.50 (0.49-0.51)
	limited to age range 0 to 5 years	99.4 (96.8-100)	2.37 (0.88-5.09)	1.02 (0.99-1.04)	0.25 (0.03-2.04)	0.51 (0.50-0.53)
NHG alarm symptoms
Monteny et al.[22]	all 8 items available	100 (83.2-100)	5.97 (4.03-8.46)	1.04 (0.97-1.12)	0.39 (0.25-6.22)	0.53 (0.52-0.54)
	6 items available (minus "persistent vomiting" & "nuchal rigidity")	100 (83.2-100)	5.97 (4.03-8.46)	1.04 (0.97-1.12)	0.39 (0.25-6.22)	0.53 (0.52-0.54)
Van den Bruel et al.[7]	all 8 items available	80.6 (62.5-92.5)	85 (83.9-86.1)	5.38 (4.46-6.49)	0.23 (0.11-0.47)	0.83 (0.76-0.90)
	6 items available (minus "persistent vomiting" & "nuchal rigidity")	80.6 (62.5-92.5)	85.3 (84.1-86.4)	5.47 (4.53-6.61)	0.23 (0.11-0.47)	0.83 (0.76-0.90)
Brent et al.[23]	all 8 items available	-	-	-	-	-
	6 items available (minus "persistent vomiting" & "nuchal rigidity")	100 (97.5-100)	20.5 (19.0-22.1)	1.25 (1.23-1.28)	0.02 (0.00-0.26)	0.60 (0.63-0.81)
Thompson et al.[18]	all 8 items available	90.9 (86.8-94.1)	25.7 (21.6-30.1)	1.22 (1.14-1.31)	0.35 (0.23-0.54)	0.50 (0.49-0.51)
	6 items available (minus "persistent vomiting" & "nuchal rigidity")	90.9 (86.8-94.1)	25.7 (21.6-30.1)	1.22 (1.14-1.31)	0.35 (0.23-0.54)	0.50 (0.49-0.51)
Oostenbrink et al.[26]	all 8 items available	98.1 (95.6-99.4)	1.80 (0.66-3.88)	1.00 (0.98-1.02)	1.07 (0.33-3.46)	0.58 (0.56-0.61)
	6 items available (minus "persistent vomiting" & "nuchal rigidity")	95.8 (92.4-98.3)	3.50 (1.54-6.32)	1.00 (0.96-1.03)	1.11 (0.54-2.29)	0.58 (0.56-0.61)
